# Supplementary material for: A dual role in regulation and toxicity for the disordered N-terminus of the toxin GraT
Source: Nat Commun. 2019 Feb 27;10:972. doi: 10.1038/s41467-019-08865-z (PMC6393540; doi:10.1038/s41467-019-08865-z)
Supplement: Supplementary file 4 — Source Data [file 41467_2019_8865_MOESM4_ESM.xlsx]

## Sheet: Fig. 8A, combined data
1586pr/9TTblacZ+pBBR(Gm)lacItac or pBBR(Gm)lacItac expr GraTA proteins
	Miller's units	average	stdev
E.coli	15.7143	13.8668	1.20737
1586pr/9TTblacZGm	14.0068
3	11.9149
4	14.2742
5	12.9106
6	14.9334							average			stdev			nr		tinv		95% conf
7	13.3137							0 mM IPTG	0.01 mM IPTG		0 mM IPTG	0.01 mM IPTG		0 IPTG	0.01 mM	0 IPTG	0.01 mM	0 IPTG	0.01 mM
E.coli	1.12548	0.780255	0.262679				pBBRlacItac	13.8668	14.5448		1.20737	0.233319		7	3	2.44691	4.30265	1.11663	0.579598
1586pr/9TTblacZGmpetSDA	1.02514						+GraA	0.780255	1.12144		0.262679	0.559723		13	11	2.17881	2.22814	0.158735	0.376027
3	0.409696						+GraTA	13.7766	13.7301		1.5523	1.59692		10	11	2.26216	2.22814	1.11045	1.07283
4	0.382489						+GraTd22nA	0.935358	0.524473		0.188994	0.117974		6	7	2.57058	2.44691	0.198337	0.109108
5	0.535732
6	0.814134
7	0.532888
8	1.07858
9	0.756471
10	0.713685
11	0.801627
12	1.14795
13	0.819445
E.coli	11.4989	13.7766	1.5523
1586pr/9TTblacZGmpetSDTA	14.5153
3	14.0491
4	13.6494
5	15.4882
6	14.1027
7	13.7336
8	13.8036
9	10.9499
10	15.9753
E.coli	1.02349	0.935358	0.188994
1586pr/9TTblacZGmpetSDTd22A	0.707214
4	0.969456
5	0.83593
6	1.24617
7	0.829889
E.coli 0,01	14.6279	14.5448	0.233319
1586pr/9TTblacZGm	14.7252
3	14.2813
E.coli iptg 0,01	1.05936	1.12144	0.559723
1586pr/9TTblacZGmpetSDA	0.840177
1	0.360774
2	0.299032
3	1.58596
4	1.48299
5	0.846906
6	1.47126
7	0.877193
8	1.68196
9	0.673817
10	2.26287
11	1.13636
E.coli iptg 0,01	14.7615	13.7301	1.59692
1586pr/9TTblacZGmpetSDTA	14.3892
3	12.0693
4	12.7816
5	14.0216
6	15.3294
7	13.8845
8	12.9011
9	16.8825
10	12.7483
11	11.2622
E.coli 0,01	0.457404	0.524473	0.117974
1586pr/9TTblacZGmpetSDTd22A	0.538468
3	0.764858
4	0.492754
5	0.390772
6	0.5444
7	0.482655

## Sheet: 16.04.2016_alfa37CpetSDga
1586pr/9TTblacZ+pBBR(Gm)lacItac või antitoksiini ekspresseeriv pBBR(Gm)lacItac
2016-04-16
	OD420	OD550	OD580	volume (ml)	time (min)	M unit	average	stdev
E.coli	500	116	3.15	0.15	40	15.7143	14.8605	1.20737
1586pr/9TTblacZGm	472	117	3.18	0.15	40	14.0068
E.coli	412	114	3.08	0.15	40	11.4989	13.0071	2.13287
1586pr/9TTblacZGmpetSDTA	452	106	3.06	0.15	40	14.5153
E.coli	280	86	3.02	0.15	254	1.12548	1.07531	0.0709487
1586pr/9TTblacZGmpetSDA	273	79	3.45	0.15	254	1.02514
E.coli iptg 0,01	460	109	3.04	0.15	40	14.7615	14.5754	0.263241
1586pr/9TTblacZGmpetSDTA	460	104	3.22	0.15	40	14.3892
E.coli iptg 0,01	277	89	3.04	0.15	251	1.05936	0.949768	0.154985
1586pr/9TTblacZGmpetSDA	259	86	3.43	0.15	251	0.840177
	average					stdev
	0 mM IPTG	0,01 mM IPTG				0 mM IPTG	0,01 mM IPTG
1586pr/ZGm	14.8605					1.20737
1586pr/ZGmpetSD-TA	13.0071	14.5754				2.13287	0.263241
1586pr/ZGmpetSD-A	1.07531	0.949768				0.0709487	0.154985

## Sheet: 23.04.2016_alfa37CpetSDga
1586pr/9TTblacZ+pBBR(Gm)lacItac or antitoxin carrying pBBR(Gm)lacItac
2016-04-23
	OD420	OD550	OD580	volume (ml)	time (min)	M unit	average	stdev
E.coli	426	123	2.68	0.15	44	11.9149	13.0945	1.66829
1586pr/9TTblacZGm	461	117	2.72	0.15	44	14.2742
E.coli	434	106	2.68	0.15	44	14.0491	13.8492	0.282593
1586pr/9TTblacZGmpetSDTA	459	113	2.9	0.15	44	13.6494
E.coli	209	95	2.73	0.15	102	1.02349	0.86535	0.223639
1586pr/9TTblacZGmpetSDTd22A	218	107	2.87	0.15	101	0.707214
E.coli	186	96	2.9	0.15	101	0.409696	0.396092	0.0192387
1586pr/9TTblacZGmpetSDA	203	106	3.02	0.15	101	0.382489
E.coli iptg 0,01	399	103	2.81	0.15	43	12.0693	12.4255	0.50369
1586pr/9TTblacZGmpetSDTA	432	106	2.99	0.15	43	12.7816
E.coli iptg 0,01	181	92	2.75	0.15	106	0.457404	0.497936	0.0573209
1586pr/9TTblacZGmpetSDTd22A	179	88	2.92	0.15	106	0.538468
E.coli iptg 0,01	183	95	2.92	0.15	106	0.360774	0.329903	0.0436583
1586pr/9TTblacZGmpetSDA	173	90	3.26	0.15	106	0.299032
	average					stdev
	0 mM IPTG	0,01 mM IPTG				0 mM IPTG	0,01 mM IPTG
1586pr/9TTZGm	13.0945					1.66829
1586pr/9TTZGmpetSDTA	13.8492	12.4255				0.282593	0.50369
1586pr/9TTZGmpetSDTd22A	0.86535	0.497936				0.223639	0.0573209
1586pr/9TTZGmpetSDA	0.396092	0.329903				0.0192387	0.0436583

## Sheet: 01.05.2016_alfa37CpetSDga
1586pr/9TTblacZ+pBBR(Gm)lacItac or antitoxin carrying pBBR(Gm)lacItac
2016-05-01
	OD420	OD550	OD580	volume (ml)	time (min)	M unit	average	stdev
E.coli	466	156	3.02	0.15	33	12.9106	13.922	1.43035
1586pr/9TTblacZGm	471	142	3.01	0.15	33	14.9334
E.coli	439	126	2.85	0.15	33	15.4882	14.282	0.819907
1586pr/9TTblacZGmpetSDTA	425	118	3.13	0.15	33	14.1027
3	443	130	3.17	0.15	33	13.7336
4	426	122	3.11	0.15	33	13.8036
E.coli	244	121	3.16	0.15	127	0.535732	0.740333	0.261247
1586pr/9TTblacZGmpetSDA	248	113	3.24	0.15	127	0.814134
3	205	98	3.3	0.15	127	0.532888
4	253	107	3.2	0.15	127	1.07858
E.coli 0,01	437	126	2.99	0.15	33	14.6279	14.6765	0.0687942
1586pr/9TTblacZGm	452	130	3.08	0.15	33	14.7252
E.coli 0,01	446	114	2.93	0.15	40	14.0216	14.0341	0.997319
1586pr/9TTblacZGmpetSDTA	484	121	2.96	0.15	40	15.3294
3	462	115	3.13	0.15	40	13.8845
4	454	117	3.22	0.15	40	12.9011
E.coli 0,01	251	95	2.85	0.15	125	1.58596	1.34678	0.337211
1586pr/9TTblacZGmpetSDA	227	83	2.94	0.15	125	1.48299
3	215	95	3.07	0.15	125	0.846906
4	234	88	2.9	0.15	125	1.47126
	average					stdev
	0 mM IPTG	0,01 mM IPTG				0 mM IPTG	0,01 mM IPTG	0,05 mM IPTG
1586pr/9TTZGm	13.922	14.6765				1.43035	0.0687942
1586pr/9TTZGmpetSDTA	14.282	14.0341				0.819907	0.997319
1586pr/9TTZGmpetSDA	0.740333	1.34678				0.261247	0.337211

## Sheet: 06.05.2016_alfa37CpetSDga
1586pr/9TTblacZ+pBBR(Gm)lacItac or antitoxin carrying pBBR(Gm)lacItac
2016-05-06
	OD420	OD550	OD580	volume (ml)	time (min)	M unit	average	stdev
E.coli 1586pr/9TTblacZGm	442	117	2.97	0.15	40	13.3137	13.3137
E.coli	392	114	2.93	0.15	40	10.9499	13.4626	3.55349
1586pr/9TTblacZGmpetSDTA	317	59	2.23	0.15	40	15.9753
E.coli	175	67	2.63	0.15	151	0.969456	0.970362	0.19483
1586pr/9TTblacZGmpetSDTd22A	181	74	2.72	0.15	151	0.83593
3	203	71	2.79	0.15	151	1.24617
4	141	52	2.66	0.15	151	0.829889
E.coli	161	60	2.48	0.15	199	0.756471	0.847836	0.17274
1586pr/9TTblacZGmpetSDA	151	55	2.57	0.15	199	0.713685
3	151	48	2.8	0.15	199	0.801627
4	199	63	2.59	0.15	199	1.14795
5	180	64	2.78	0.15	199	0.819445
E.coli 0,01 1586pr/9TTblacZGm	423	110	2.69	0.15	40	14.2813	14.2813
E.coli 0,01	368	65	2.51	0.15	40	16.8825	13.631	2.91224
1586pr/9TTblacZGmpetSDTA	434	116	3.02	0.15	40	12.7483
3	242	46	2.39	0.15	40	11.2622
E.coli 0,01	107	40	2.15	0.15	150	0.764858	0.535088	0.139866
1586pr/9TTblacZGmpetSDTd22A	106	46	2.3	0.15	150	0.492754
3	117	55	2.36	0.15	150	0.390772
4	104	42	2.49	0.15	150	0.5444
5	108	48	2.21	0.15	150	0.482655
E.coli 0,01	84	30	1.33	0.15	180	0.877193	1.32644	0.645594
1586pr/9TTblacZGmpetSDA	88	22	1.09	0.15	180	1.68196
3	112	43	2.02	0.15	180	0.673817
4	204	45	2.05	0.15	180	2.26287
5	74	23	1.1	0.15	180	1.13636
	average					stdev
	0 mM IPTG	0,01 mM IPTG				0 mM IPTG	0,01 mM IPTG
1586pr/9TTZGm	13.3137	14.2813
1586pr/9TTZGmpetSDA	0.847836	1.32644				0.17274	0.645594
1586pr/9TTZGmpetSDTA	13.4626	13.631				3.55349	2.91224
1586pr/9TTZGmpetSDTd22A	0.970362	0.535088				0.19483	0.139866
